# Supplementary material for: Metabolic Mediation of the Association Between Hyperandrogenism and Paratubal Cysts in Polycystic Ovary Syndrome: A Structural Equation Modeling Approach
Source: J Clin Med. 2025 Aug 6;14(15):5545. doi: 10.3390/jcm14155545 (PMC12347165; doi:10.3390/jcm14155545)
Supplement: Supplementary file 1 [file jcm-14-05545-s001.zip]

Archive with 1 entries (1 files):
- jcm-3736152-supplementary.pdf
